# Supplementary material for: Characterization of N-Terminal Asparagine Deamidation and Clipping of a Monoclonal Antibody
Source: Antibodies (Basel). 2023 Sep 19;12(3):59. doi: 10.3390/antib12030059 (PMC10525203; doi:10.3390/antib12030059)
Supplement: Supplementary file 1 [file antibodies-12-00059-s001.zip]

Archive with 1 entries (1 files):
- antibodies-2586842-supplementary.pdf
